# Supplementary material for: Zn Complex with Homovanillic Acid: Theoretical (B3LYP/6-311++G(d,p)), Structural (FT-IR, NMR), Thermal (TG, DTG, and DSC) and Biological (Antioxidant and Antimicrobial) Characteristics
Source: Materials (Basel). 2025 May 20;18(10):2374. doi: 10.3390/ma18102374 (PMC12113428; doi:10.3390/ma18102374)
Supplement: Supplementary file 1 [file materials-18-02374-s001.zip]

Archive with 1 entries (1 files):
- materials-3584863-supplementary.pdf
